# Supplementary material for: Bounds on the distribution of the number of gaps when circles and lines are covered by fragments: Theory and practical application to genomic and metagenomic projects
Source: BMC Bioinformatics. 2007 Mar 2;8:70. doi: 10.1186/1471-2105-8-70 (PMC1821341; doi:10.1186/1471-2105-8-70)
Supplement: Additional File 3 — Calculator. A calculator implementing the formulas in Propositions 1 and 2. [file 1471-2105-8-70-S3.xls]

## Sheet: Metagenomics
	INPUT DATA
	Size of genome of interest, G (Mb)	4
	Library size, k	250000
	Length of cloned fragments, l (Mb)	0.04
	Proportion of genome X in the community (by genetic weight), a (decimal)	0.0036
	Maximum number of gaps desired, w	0
	CALCULATIONS
	Expected number of clones from X in library, n=a*k	900
	Length of fragments relative to genome length, s=l/g	0.01
	Expected coverage depth for genome of interest	9
	Parameter of Poisson distribution, m	0.107222		Prob(Y=0)	0.898327
				Prob(Y=1)	0	1
	RESULTS			Prob(Y=2)	0	2
	Probability that at least one library fragment is from the genome of interest	1
	Approximate probability that there are at most w gaps	0.898327		Prob(Y=3)	0	3
	Error bound	0.00102	(+/-)	Prob(Y=4)	0	4
	Lower bound	0.897307		Prob(Y=5)	0	5
	Upper bound	0.899347		Prob(Y=6)	0	6
				Prob(Y=7)	0	7
	Notes			Prob(Y=8)	0	8
	1. If the entire library comes from a single genome, set cell C6 equal to 1.			Prob(Y=9)	0	9
	2. You may start by entering the desired approximate probability in cell C17 and then using the "Solver" add-in. Reload the original spreadsheet after this.			Prob(Y=10)	0	10
